# Supplementary material for: The Diet Quality of Athletes as Measured by Diet Quality Indices: A Scoping Review
Source: Nutrients. 2024 Dec 29;17(1):89. doi: 10.3390/nu17010089 (PMC11722857; doi:10.3390/nu17010089)
Supplement: Supplementary file 1 [file nutrients-17-00089-s001.zip]

Archive with 1 entries (1 files):
- nutrients-3390790-supplementary.pdf
